# Supplementary material for: A case study of well child care visits at general practices in a region of disadvantage in Sydney
Source: PLoS One. 2018 Oct 11;13(10):e0205235. doi: 10.1371/journal.pone.0205235 (PMC6181326; doi:10.1371/journal.pone.0205235)
Supplement: S4 Appendix — (XLSX) [file pone.0205235.s004.xlsx]

## Sheet: Sheet1
tapeid	persx	laugx	appx	compx	disx	critx	empx	legitx	conx	rox	partx	sdisx	imedx	ithex	ilspsx	iothx	iagdex	iagsox	agrex	bcx	checx	tranx	orix	cmedx	cthex	clspsx	cothx	cagdex	cagsox	omedx	othex	olspsx	oothx	oagdex	oagsox	askox	askpx	askrx	askux	bidx	cnlmdx	cnllsx	cnldex	cnlsox	unintx	persz	laugz	appz	compz
1	4	3	6	0	0	0	1	0	1	8	0	0	4	2	0	0	0	0	2	0	13	0	19	6	1	4	0	0	0	6	0	0	0	0	0	0	1	0	2	0	25	0	0	0	0	2	6	6	0
2	0	1	2	0	0	0	0	0	1	3	0	0	23	0	0	0	2	0	13	4	13	1	2	2	4	1	0	1	0	3	1	0	0	0	0	0	0	0	1	0	46	0	0	0	2	0	0	1	0
3	0	1	1	0	0	0	0	0	0	12	0	0	8	0	0	0	2	0	2	0	8	0	2	4	0	0	0	1	0	0	0	0	0	0	0	0	0	0	5	0	20	0	0	0	1	0	1	2	0
4	0	11	4	0	0	0	0	0	5	1	0	0	34	3	0	0	0	0	10	13	17	3	11	12	1	1	0	0	0	3	1	0	0	0	0	0	0	0	0	0	8	7	0	0	0	1	4	0	0
5	3	0	0	0	1	0	0	1	4	10	0	1	55	4	0	0	15	0	9	11	22	1	20	7	1	0	0	1	0	5	0	0	0	0	0	1	0	0	3	0	9	0	3	0	0	3	4	0	0
6	0	14	3	0	0	0	0	0	2	23	0	0	0	2	0	0	4	0	20	16	27	0	2	5	3	1	0	1	0	0	1	1	0	0	0	4	0	0	5	0	25	2	9	0	4	0	14	1	0
10000001	4	2	8	0	6	0	0	0	5	8	0	0	8	2	1	0	0	0	6	13	38	5	19	15	9	2	0	0	0	2	1	1	0	0	0	1	0	0	7	1	74	0	0	0	0	4	2	9	0
10000002	0	0	0	0	0	0	0	0	3	3	0	0	19	1	0	0	3	0	4	13	5	1	4	8	0	1	0	1	0	1	0	0	0	0	0	0	1	0	2	0	6	0	0	0	0	1	0	1	0
10000003	0	2	6	0	0	0	0	0	0	8	0	0	0	0	0	1	0	0	6	0	13	1	21	2	0	0	0	3	1	1	0	2	0	2	0	2	0	0	1	0	16	0	4	4	0	0	2	2	0
10000004	0	2	3	0	0	0	0	0	2	7	0	0	32	2	0	0	0	0	3	1	23	2	45	2	1	0	0	0	0	4	1	0	0	0	0	0	0	4	5	0	9	0	0	0	0	0	1	3	0
10000007	2	0	2	1	0	0	0	0	1	3	0	0	3	1	0	0	0	0	6	3	2	0	1	0	0	3	0	0	0	3	0	0	0	0	0	0	0	0	6	0	26	18	0	0	0	3	3	2	0
10000010	2	3	11	0	3	0	0	0	4	4	0	0	13	0	0	0	0	0	16	10	43	3	32	12	3	0	0	2	0	12	0	0	0	0	0	0	0	0	11	0	97	2	0	0	0	2	4	2	0
10000011	0	0	0	0	0	0	0	0	4	9	0	0	6	0	0	0	0	0	6	5	18	1	13	16	0	0	0	1	1	7	0	1	0	0	0	1	0	1	3	0	28	13	0	0	0	0	0	0	0
10000012	1	11	10	0	0	0	0	0	1	11	0	0	4	19	0	4	0	0	11	30	59	10	86	4	0	3	0	11	10	8	0	1	0	11	8	2	0	0	0	0	44	0	23	11	2	0	9	6	0
10000013	0	0	0	0	0	0	0	0	4	5	0	0	6	2	0	0	0	0	18	13	19	1	16	21	7	1	0	4	0	20	5	0	0	0	0	0	0	0	18	0	129	3	10	0	0	0	0	1	0
10000014	0	1	1	0	1	0	0	0	1	2	0	2	2	0	0	0	0	0	8	1	12	2	11	5	0	1	0	2	1	3	0	0	0	3	0	0	0	0	8	0	42	1	0	0	0	0	1	0	0
10000015	2	0	0	0	0	0	0	0	1	5	0	0	1	0	0	0	1	0	14	4	13	0	6	6	0	1	0	4	0	4	1	4	0	2	0	0	0	1	3	2	20	0	2	1	0	0	0	0	0
10000016	3	3	0	0	0	0	2	0	0	0	0	0	5	6	0	0	3	0	2	4	6	0	4	2	1	0	0	0	0	0	0	0	0	0	0	0	0	0	0	0	18	0	0	0	0	3	4	2	0
10000018	0	2	0	0	1	0	0	0	0	5	0	0	5	4	0	0	0	0	11	2	10	3	9	11	10	2	0	2	0	9	5	1	0	1	1	1	0	0	6	0	46	3	0	0	0	1	3	0	0
10000019	0	1	0	1	0	0	0	0	8	1	0	0	27	1	0	0	0	0	5	3	7	4	3	2	1	0	0	0	1	3	0	0	0	0	0	2	0	1	1	0	22	0	0	0	0	0	3	1	0
10000020	0	1	0	1	0	0	1	0	7	7	0	0	8	0	0	0	0	0	2	10	36	4	6	0	1	0	0	0	0	5	3	0	0	0	0	0	0	0	2	0	163	0	7	0	0	0	4	0	0
10000021	2	9	0	0	0	0	0	0	1	7	0	0	4	0	0	0	1	0	3	6	11	1	3	8	0	0	0	3	0	10	2	0	0	3	0	0	0	0	4	0	121	0	8	0	0	1	9	2	0
10000023	2	2	4	0	0	0	0	0	1	9	0	0	5	0	0	0	0	0	8	4	5	0	23	1	0	3	0	2	0	1	0	2	0	0	0	3	0	0	2	0	16	0	0	0	0	2	0	1	0
10000024	4	4	4	0	0	0	0	0	5	2	0	0	4	0	0	0	0	0	8	9	25	2	9	16	2	0	0	1	0	4	0	0	0	1	0	2	0	0	5	0	48	0	2	0	0	1	3	1	0
10000026	0	8	1	1	0	0	0	0	6	4	0	0	23	4	0	0	9	0	12	13	41	4	15	5	2	0	0	1	0	2	3	0	0	1	0	3	0	0	0	0	94	0	1	0	6	0	4	0	1
10000027	2	12	2	0	0	0	0	0	1	19	0	0	2	0	0	0	0	0	6	7	19	3	9	3	3	1	0	2	0	4	2	0	0	1	0	0	0	0	0	0	118	0	25	1	0	2	14	2	0
10000028	1	2	0	0	0	0	0	0	2	6	0	0	15	0	0	0	0	0	5	1	13	3	8	11	1	2	0	2	0	6	1	0	0	0	0	1	0	0	2	0	50	0	1	0	0	0	3	1	0
10000030	1	0	1	0	0	0	0	0	4	1	0	0	6	0	0	0	0	0	2	0	9	0	2	1	0	0	0	1	0	1	0	0	0	0	0	0	0	0	0	0	5	0	0	0	0	1	0	0	0
10000031	1	6	6	0	0	0	1	0	4	6	0	0	2	0	0	0	0	0	13	26	33	2	11	10	4	0	0	0	0	14	4	0	0	0	0	3	1	0	1	0	121	3	8	0	0	0	7	2	0
10000032	3	11	5	0	1	0	0	0	3	11	0	0	2	2	0	0	1	0	10	13	21	5	11	9	2	0	0	0	0	5	2	0	0	0	0	0	0	0	2	0	246	0	0	0	0	0	14	3	0
10000033	1	0	0	0	0	0	0	0	10	3	0	0	3	0	0	0	0	0	10	9	12	4	20	7	0	0	0	0	0	8	1	0	0	1	0	0	0	0	9	0	109	0	4	0	0	0	2	0	0
20000004	0	22	11	1	0	0	1	0	0	10	0	20	6	6	7	0	9	1	7	15	43	2	14	11	0	6	0	2	0	2	0	1	1	3	0	0	0	1	0	0	14	1	0	6	0	0	15	1	0
20000005	7	10	1	0	0	0	0	0	3	12	0	0	21	0	0	0	0	0	9	10	25	0	4	4	0	0	0	0	0	5	0	0	0	1	0	0	0	0	2	0	81	4	0	0	0	4	6	0	0
20000006	12	38	6	0	2	0	0	0	10	19	0	12	26	3	0	28	39	4	22	69	59	6	2	0	5	3	0	17	4	1	2	0	0	5	1	7	0	0	1	0	154	24	62	83	1	14	88	2	2
20000007	3	3	3	0	0	1	0	0	5	6	0	3	19	1	0	0	6	0	12	7	19	3	4	10	0	1	0	0	0	7	0	0	0	0	0	0	0	0	3	0	123	0	17	0	4	1	7	2	0
20000008	1	3	1	0	0	0	0	0	2	8	0	16	12	0	0	0	2	1	11	25	27	2	6	5	0	5	0	3	0	4	0	5	0	1	0	2	0	0	2	0	18	4	0	0	0	1	0	3	0
20000009	1	3	1	0	1	0	5	0	18	7	0	20	19	4	5	0	70	0	16	33	53	7	1	7	3	9	0	13	0	9	1	0	0	6	0	3	0	0	2	0	95	16	8	0	0	0	5	2	0
20000010	3	5	5	0	0	1	1	0	1	8	0	0	7	0	0	0	8	0	5	0	27	0	12	1	2	0	0	0	0	0	0	0	0	0	0	1	0	0	0	0	26	0	4	0	0	0	7	1	0
30000001	0	8	5	0	0	0	2	0	0	17	0	0	0	0	0	0	0	0	5	8	18	0	5	5	1	0	0	0	1	2	0	0	0	0	0	1	0	0	0	0	29	0	0	0	0	0	5	0	0
30000002	0	1	0	0	1	0	0	0	0	7	0	0	3	1	0	0	4	0	16	38	53	2	3	6	0	2	0	14	0	6	0	0	0	8	0	1	0	0	0	0	22	0	26	0	0	0	3	1	0
30000003	1	0	1	0	0	0	0	0	1	1	0	0	8	0	1	0	0	0	9	10	19	3	14	6	3	1	0	8	0	9	2	0	0	1	0	0	0	0	1	0	41	0	0	0	0	1	1	2	0
30000004	0	0	0	0	0	0	0	0	0	0	0	0	0	0	0	0	0	0	0	2	2	0	0	1	0	0	0	0	0	1	1	0	0	0	0	0	0	0	0	0	0	0	0	0	0	0	0	0	0
30000006	0	1	1	0	0	0	1	0	3	8	0	0	17	1	3	0	0	0	15	5	20	3	28	3	2	0	0	0	0	3	1	0	0	2	0	0	0	0	0	0	49	0	2	0	0	0	3	1	0
30000007	3	21	3	0	0	0	2	0	3	26	0	0	1	3	2	0	1	0	21	8	47	2	14	3	2	3	0	9	0	0	2	6	0	4	0	3	0	1	4	1	54	13	2	0	0	2	17	0	0
30000008	1	2	1	0	0	0	1	0	2	13	0	0	21	10	0	1	5	1	12	2	9	5	25	1	0	0	0	0	0	4	1	0	0	0	0	0	0	0	3	0	13	0	0	0	0	0	0	1	0
30000010	0	1	4	0	0	0	0	0	4	6	0	0	10	1	0	0	0	0	10	7	29	6	19	2	2	0	0	0	0	6	1	0	0	0	0	1	0	0	9	0	74	3	8	0	0	0	2	3	0
30000012	0	0	0	0	0	0	0	0	5	3	0	0	17	2	0	0	0	0	15	1	15	4	4	7	0	2	0	0	0	3	0	0	0	0	0	0	0	0	4	0	8	15	0	0	0	0	1	0	0
30000013	2	3	2	0	0	0	4	0	6	7	0	0	23	0	0	0	0	0	13	9	38	5	17	9	0	0	0	0	0	4	1	0	0	0	0	0	0	0	8	1	71	0	0	0	0	2	2	4	0
30000014	2	3	0	0	0	0	0	0	5	5	0	0	12	0	0	0	1	0	32	0	20	4	45	7	1	1	0	1	0	8	1	3	0	0	0	0	0	0	1	1	137	0	10	0	0	1	0	1	0
30000015	0	0	6	0	0	0	0	0	8	4	0	0	53	1	0	0	2	0	8	7	17	2	15	6	0	0	0	0	0	2	0	0	0	0	0	1	0	0	12	0	62	0	3	0	0	0	0	2	2
30000016	0	6	2	3	0	0	0	0	9	16	0	0	31	11	8	0	8	0	23	16	32	5	26	8	0	0	0	2	0	4	0	6	0	6	0	0	0	0	4	0	42	10	3	2	0	0	11	2	1
30000017	5	6	3	0	2	1	1	0	22	28	0	0	68	29	14	3	89	0	35	27	33	10	23	6	0	4	0	0	0	4	0	1	0	0	0	1	0	0	19	0	54	19	40	0	0	6	5	4	0
30000018	1	9	0	0	0	0	0	0	8	13	0	0	18	2	0	0	8	0	17	2	29	10	12	3	0	0	0	0	0	5	0	0	0	0	0	2	0	0	5	0	36	1	56	20	0	1	10	2	0
30000019	4	1	1	0	0	0	0	0	1	7	0	0	22	7	1	0	0	0	16	2	20	1	16	4	0	0	0	0	0	9	0	0	0	0	0	0	0	0	10	0	90	0	0	0	0	3	3	0	0
30000020	1	0	2	0	0	0	0	0	11	2	0	0	16	0	0	0	1	0	13	1	38	7	7	4	0	0	0	0	0	4	0	0	0	0	0	0	0	0	11	0	40	0	1	0	0	0	1	3	0
30000021	0	0	3	0	0	0	0	0	11	10	0	0	6	6	0	0	0	0	33	16	35	15	23	6	12	0	0	0	0	1	10	0	0	0	0	0	0	0	14	0	173	1	10	0	0	0	0	3	0
30000026	4	6	7	1	0	2	0	0	2	2	0	0	2	1	1	0	1	0	8	25	7	2	24	11	0	1	0	0	2	3	0	0	0	4	0	0	0	0	1	0	59	2	0	0	0	1	7	2	0
30000027	2	8	5	0	0	0	0	0	0	13	0	0	5	0	0	0	0	0	15	13	21	4	17	5	2	0	0	1	0	3	1	0	0	2	0	1	0	0	1	1	63	0	1	0	0	1	7	0	0
[truncated: 311 more columns]
